# Supplementary material for: Dietary Patterns and New-Onset Type 2 Diabetes Mellitus in Evacuees after the Great East Japan Earthquake: A 7-Year Longitudinal Analysis in the Fukushima Health Management Survey
Source: Nutrients. 2022 Nov 17;14(22):4872. doi: 10.3390/nu14224872 (PMC9694161; doi:10.3390/nu14224872)
Supplement: Supplementary file 1 [file nutrients-14-04872-s001.zip]

Archive with 1 entries (1 files):
- nutrients-1901532-supplementary.pdf
